# Supplementary material for: Immunogenicity and Safety of Chikungunya Vaccines: A Systematic Review and Meta-Analysis
Source: Vaccines (Basel). 2024 Aug 27;12(9):969. doi: 10.3390/vaccines12090969 (PMC11436237; doi:10.3390/vaccines12090969)
Supplement: Supplementary file 1 [file vaccines-12-00969-s001.zip]

Archive with 1 entries (1 files):
- vaccines-3121423-supplementary.pdf
